# Supplementary material for: A new record of Avrainvillea cf. erecta (Berkeley) A. Gepp & E. S. Gepp (Bryopsidales, Chlorophyta) from urbanized estuaries in the Hawaiian Islands
Source: Biodivers Data J. 2018 Oct 5;(6):e21617. doi: 10.3897/BDJ.6.e21617 (PMC6185993; doi:10.3897/BDJ.6.e21617)
Supplement: Supplementary material 1 — Avrainvillea sp. records and site information for the 2014 seagrass survey in Honolulu Harbor. [file bdj-06-e21617-s001.xlsx]

## Sheet: Sheet1
Date	Dive site	Latitude	Longitude	Dredge or Control	Water Depth (m)	Avrainvillea present
14 OCT 2014	1	21°18.0423'N	-157°52.14738'W	Dredge	10.4
14 OCT 2014	2	21°18.02412'N	-157°52.14306'W	Control	12.5
14 OCT 2014	3	21°18.03018'N	-157°52.13796'W	Dredge	12.5
14 OCT 2014	4	21°17.99988'N	-157°52.13736'W	Control	14.6
14 OCT 2014	5	21°17.96316'N	-157°52.18926'W	Dredge	11
14 OCT 2014	6	21°17.93676'N	-157°52.1799'W	Control	12.2	Yes
14 OCT 2014	7	21°18.12077'N	-157°52.14564'W	Dredge	9.8
14 OCT 2014	8	21°18.11826'N	-157°52.13094'W	Control	13.1
15 OCT 2014	9	21°17.67558'N	-157°52.25802'W	Dredge	11.9
15 OCT 2014	10	21°17.6898'N	-157°52.2759'W	Control	16.5
15 OCT 2014	11	21°17'.74512'N	-157°52.31226'W	Dredge	14.3
15 OCT 2014	12	21°17.75214'N	-157°52.29264'W	Control	15.5	Yes
15 OCT 2014	13	21°17.85102'N	-157°52.24866'W	Dredge	14.3	Yes
15 OCT 2014	14	21°17.85264'N	-157°52.22544'W	Control	15.2	Yes
15 OCT 2014	15	21°18.24468'N	-157°51.9408'W	Dredge	12.5	Yes
15 OCT 2014	16	21°18.24108'N	-157°51.95244'W	Control	13.4	Yes
