# Supplementary material for: A new record of Avrainvillea cf. erecta (Berkeley) A. Gepp & E. S. Gepp (Bryopsidales, Chlorophyta) from urbanized estuaries in the Hawaiian Islands
Source: Biodivers Data J. 2018 Oct 5;(6):e21617. doi: 10.3897/BDJ.6.e21617 (PMC6185993; doi:10.3897/BDJ.6.e21617)
Supplement: Supplementary material 3 — Morphological characters used to identify the new Avrainvillea specimens and comparison with related species. [file bdj-06-e21617-s003.xlsx]

## Sheet: Sheet1
Table S2. Morphological characters used to identify the new Avrainvillea specimens and comparison with features for related species, as described by Olsen-Stojkovich (1985).
Shaded cells represent species characters congruent with the Hawai‘i Avrainvillea erecta.
			Avrainvillea sp. (this study)	A. asarifolia	A. clavitiramea	A. elliotti	A. erecta	A. gardineri	A. nigricans	A. obscura	A. pacifica
Macroscopic	Plant	Habit	Psammophytic; primarily solitary individuals with differentiated holdfast, stipe, blade	Psammophytic; primarily solitary individuals with differentiated holdfast, stipe, blade	Psammophytic; primarily solitary individuals with differentiated holdfast, stipe, blade	Psammophytic; primarily solitary individuals with differentiated holdfast, stipe, blade	Psammophytic; primarily solitary individuals with differentiated holdfast, stipe, blade	Psammophytic; primarily solitary individuals with differentiated holdfast, stipe, blade	Psammophytic; primarily solitary individuals with differentiated holdfast, stipe, blade	Psammophytic; primarily solitary individuals with differentiated holdfast, stipe, blade	Psammophytic; primarily solitary individuals with differentiated holdfast, stipe, blade
	Blade	Width (cm)	1.80-(5.60)-9.50	5-6	Up to 6		2-6	12-20	2-25	3-6	5-8
		Length (cm)	2.10-(8.03)-11.50
		Shape	Sub-reniform to -cuneate; unbranched	Orbicular to reniform			Reniform to subcuneate	Rhomboid to orbicular	Cuneate, obvoate, or rhomboid	Cuneate, reniform, or rotundate; unbranched	Reniform, occasionally cuneate
		Morphology	Thin; lightly zonate; olive green to fulvous (when dried)	Thick, velutinous; olive; unbranched mostly but can be branched at the base	Spongy, subvelutinous; olive brown; never zonate; unbranched	Spongy; brownish-olive; unbranched, split to form lobes; zonated	Thin to spongy; olive to yellowish; unbranched	Thin, velutinous, translucent; olive; unbranched; zonate	Thick, spongy, velutinous; dark brown to black; unbranched or occasionally branched once; never zonate	Spongy to subvelutinous; seldom zonate; olive to dark green	Spongy, velutinous; olive green; unbranched; zonate
		Margin	Sometimes smooth, but loose siphons; sometimes lacerate	Smooth	Smooth to slightly lacerate	Smooth or lobed	Smooth, rarely lacerate	Lacerate	Smooth or slightly eroded	Smooth to slightly irregular	Smooth
	Stipe	Width (cm)	1.00-(1.37)-1.80
		Length (cm)	0.50-(1.37)-2.50	Up to 12	Up to 6	2-5	1-2	1-2	16	0.30-0.80	1-2
	Frond (Blade + Stipe)	Width (cm)	3.60-(6.97)-10.80
		Length (cm)	3.90-(9.83)-14.00	18-22	2-3	6-10	Up to 6	Up to 30	3-20	3-8	4-8
	Holdfast	Width (cm)	1.60-(2.67)-3.80
		Length (cm)	3.10-(3.83)-5.00					Up to 7		4-20
Microscopic		Morphology	Submerged, rhizomatous	Rhizomatous, submerged	Rhizomatous, submerged	Rhizomatous, submerged	Rhizomatous, submerged	Rhizomatous, submerged	Rhizomatous, submerged	Rhizomatous, submerged	Rhizomatous, submerged
	Siphons (Assessed at growing margin, mid-blade, stipe, and holdfast)	Color	Translucent, olive green, or fulvous	Olive	Olive brown	Olive	Bright yellow, orange-brown	Olive	Dark brown to black	Olive to light brown	Olive or hyaline
		Morphology	Primarily cylindrical to slightly torulose; pseudocortex absent	Cylindrical to torulose; pseudocortex absent	Cylindrical, irregularly torulose	Irregularly cylindrical or torulose; pseudocortex absent	Cylindrical	Cylindrical or torulose; pseudocortex present	Predominantly moniliform, sometimes cylindrical or torulose	Cylindrical, intermittently torulose	Torulose; pseudocortex absent
		Width (µm)	11.1-(25.4-59.1)-93.1	(20-30)	19-(38)-57	15-(20)-38	(28-47)-66	(19-28)	19-(38-47)-66	28-(38-47)-56	(19-28)
		Supradichotomy width (µm)	5.7-(11.7-22.7)-30.0
		Supradichomy morphology	Deeply & acutely constricted	Deeply constricted	Deeply constricted	Deeply constricted with subsequent swelling and secondary constriction	Deeply constricted	Shallowly constricted	Deeply constricted	Deeply & acutely constricted	Shallowly constricted
		Subdichotomy constriction present	Yes
		Apex shape	Primarily rounded	Tapered, thread-like	Clavate to subclavate	Rounded, sometimes clavate	Rounded	Rounded	Rounded	Rounded or clavate	Twisted & hooked
		Apex width (µm)	13.1-(27.7-57.2)-69.4		(57)-100	(15-20)		(12-15)		(56)-125

## Sheet: Sheet1 (2)
			Avrainvillea sp. (this study)	A. asarifolia	A. clavitiramea	A. elliotti	A. erecta	A. gardineri	A. nigricans	A. obscura	A. pacifica
Macroscopic	Plant	Habit	Psammophytic; primarily solitary individuals with differentiated holdfast, stipe, blade	Psammophytic; primarily solitary individuals with differentiated holdfast, stipe, blade	Psammophytic; primarily solitary individuals with differentiated holdfast, stipe, blade	Psammophytic; primarily solitary individuals with differentiated holdfast, stipe, blade	Psammophytic; primarily solitary individuals with differentiated holdfast, stipe, blade	Psammophytic; primarily solitary individuals with differentiated holdfast, stipe, blade	Psammophytic; primarily solitary individuals with differentiated holdfast, stipe, blade	Psammophytic; primarily solitary individuals with differentiated holdfast, stipe, blade	Psammophytic; primarily solitary individuals with differentiated holdfast, stipe, blade
	Blade	Width (cm)	1.80-(5.60)-9.50	5-6	Up to 6		2-6	12-20	2-25	3-6	5-8
		Length (cm)	2.10-(8.03)-11.50
		Shape	Sub-reniform to -cuneate	Orbicular to reniform			Reniform to subcuneate	Rhomboid to orbicular	Cuneate, obvoate, or rhomboid	Cuneate, reniform, or rotundate; unbranched	Reniform, occasionally cuneate
		Morphology	Thin; lightly zonate; olive green to fulvous (when dried); unbranched	Thick, velutinous; olive; unbranched, can be branched at the base	Spongy, subvelutinous; olive brown; never zonate; unbranched	Spongy; brownish-olive; unbranched, split to form lobes; zonate	Thin to spongy; olive to yellowish; unbranched	Thin, velutinous, translucent; olive; unbranched; zonate	Thick, spongy, velutinous; brown to black; unbranched or branched once; never zonate	Spongy to subvelutinous; seldom zonate; olive to dark green	Spongy, velutinous; olive green; unbranched; zonate
		Margin	Sometimes smooth, but loose siphons; sometimes lacerate	Smooth	Smooth to slightly lacerate	Smooth or lobed	Smooth, rarely lacerate	Lacerate	Smooth or slightly eroded	Smooth to slightly irregular	Smooth
	Stipe	Width (cm)	1.00-(1.37)-1.80
		Length (cm)	0.50-(1.37)-2.50	Up to 12	Up to 6	2-5	1-2	1-2	16	0.30-0.80	1-2
	Frond (Blade + Stipe)	Width (cm)	3.60-(6.97)-10.80
		Length (cm)	3.90-(9.83)-14.00	18-22	2-3	6-10	Up to 6	Up to 30	3-20	3-8	4-8
	Holdfast	Width (cm)	1.60-(2.67)-3.80
		Length (cm)	3.10-(3.83)-5.00					Up to 7		4-20
		Morphology	Submerged, rhizomatous	Rhizomatous, submerged	Rhizomatous, submerged	Rhizomatous, submerged	Rhizomatous, submerged	Rhizomatous, submerged	Rhizomatous, submerged	Rhizomatous, submerged	Rhizomatous, submerged
Microscopic	Siphons (Assessed at growing margin, mid-blade, stipe, and holdfast)	Color	Translucent, olive green, or fulvous	Olive	Olive brown	Olive	Bright yellow, orange-brown	Olive	Dark brown to black	Olive to light brown	Olive or hyaline
		Morphology	Primarily cylindrical to slightly torulose; pseudocortex absent	Cylindrical to torulose; pseudocortex absent	Cylindrical, irregularly torulose	Irregularly cylindrical or torulose; pseudocortex absent	Cylindrical	Cylindrical or torulose; pseudocortex present	Predominantly moniliform, sometimes cylindrical or torulose	Cylindrical, intermittently torulose	Torulose; pseudocortex absent
		Width (µm)	11.1-(25.4-59.1)-93.1	(20-30)	19-(38)-57	15-(20)-38	(28-47)-66	(19-28)	19-(38-47)-66	28-(38-47)-56	(19-28)
		Supradichotomy width (µm)	5.7-(11.7-22.7)-30.0
		Supradichomy morphology	Deeply & acutely constricted	Deeply constricted	Deeply constricted	Deeply constricted with subsequent swelling and secondary constriction	Deeply constricted	Shallowly constricted	Deeply constricted	Deeply & acutely constricted	Shallowly constricted
		Apex shape	Primarily rounded	Tapered, thread-like	Clavate to subclavate	Rounded, sometimes clavate	Rounded	Rounded	Rounded	Rounded or clavate	Twisted & hooked
		Apex width (µm)	13.1-(27.7-57.2)-69.4		(57)-100	(15-20)		(12-15)		(56)-125
