# Supplementary material for: A new record of Avrainvillea cf. erecta (Berkeley) A. Gepp & E. S. Gepp (Bryopsidales, Chlorophyta) from urbanized estuaries in the Hawaiian Islands
Source: Biodivers Data J. 2018 Oct 5;(6):e21617. doi: 10.3897/BDJ.6.e21617 (PMC6185993; doi:10.3897/BDJ.6.e21617)
Supplement: XML Treatment for Avrainvillea erecta [file BDJ.6.e21617-treatment1.xml]

<!DOCTYPE tp:taxon-treatment
  PUBLIC "-//TaxonX//DTD Taxonomic Treatment Publishing DTD v0 20100105//EN" "tax-treatment-NSO.dtd">
<tp:taxon-treatment xmlns:tp="http://www.plazi.org/taxpub"><tp:treatment-meta><mixed-citation publication-type="journal"><person-group><name><surname>Wade</surname><given-names>Rachael M</given-names></name><name><surname>Spalding</surname><given-names>Heather L</given-names></name><name><surname>Peyton</surname><given-names>Kimberly A</given-names></name><name><surname>Foster</surname><given-names>Kevin</given-names></name><name><surname>Sauvage</surname><given-names>Thomas</given-names></name><name><surname>Ross</surname><given-names>Matthew</given-names></name><name><surname>Sherwood</surname><given-names>Alison R</given-names></name></person-group><article-title>A new record of <tp:taxon-name><tp:taxon-name-part taxon-name-part-type="genus" reg="Avrainvillea">Avrainvillea</tp:taxon-name-part> <tp:taxon-name-part taxon-name-part-type="uncertainty-rank">cf.</tp:taxon-name-part> <tp:taxon-name-part taxon-name-part-type="species" reg="erecta">erecta</tp:taxon-name-part></tp:taxon-name> (Berkeley) A. Gepp &amp; E. S. Gepp (<tp:taxon-name><tp:taxon-name-part taxon-name-part-type="order">Bryopsidales</tp:taxon-name-part></tp:taxon-name>, <tp:taxon-name><tp:taxon-name-part taxon-name-part-type="phylum">Chlorophyta</tp:taxon-name-part></tp:taxon-name>) from urbanized estuaries in the Hawaiian Islands</article-title><source>Biodivers Data J</source><day>05</day><month>10</month><year>2018</year><volume>2018</volume><issue>6</issue><pub-id pub-id-type="doi">10.3897/BDJ.6.e21617</pub-id></mixed-citation></tp:treatment-meta><tp:nomenclature><tp:taxon-name><tp:taxon-name-part taxon-name-part-type="genus">Avrainvillea</tp:taxon-name-part> <tp:taxon-name-part taxon-name-part-type="species">erecta</tp:taxon-name-part></tp:taxon-name><tp:taxon-authority>Gepp &amp; Gepp 1911</tp:taxon-authority></tp:nomenclature><tp:treatment-sec sec-type="materials"><title>Materials</title><list list-type="alpha-lower" list-content="occurrences"><list-item><p><bold>Type status:</bold> <named-content xmlns:xlink="http://www.w3.org/1999/xlink" content-type="dwc:typeStatus" xlink:type="simple">Other material</named-content>. <bold>Occurrence:</bold> catalogNumber: <named-content xmlns:xlink="http://www.w3.org/1999/xlink" content-type="dwc:catalogNumber" xlink:type="simple">BISH768278-83</named-content>; recordedBy: <named-content xmlns:xlink="http://www.w3.org/1999/xlink" content-type="dwc:recordedBy" xlink:type="simple">Matthew Ross</named-content>; individualCount: <named-content xmlns:xlink="http://www.w3.org/1999/xlink" content-type="dwc:individualCount" xlink:type="simple">6</named-content>; otherCatalogNumbers: <named-content xmlns:xlink="http://www.w3.org/1999/xlink" content-type="dwc:otherCatalogNumbers" xlink:type="simple">ARS09414,-09417,-09418, -09429,-09431,-09432</named-content>; associatedSequences: <named-content xmlns:xlink="http://www.w3.org/1999/xlink" content-type="dwc:associatedSequences" xlink:type="simple">MF872080-85, MF872105-110</named-content>; <bold>Taxon:</bold> scientificName: <named-content xmlns:xlink="http://www.w3.org/1999/xlink" content-type="dwc:scientificName" xlink:type="simple"><tp:taxon-name><tp:taxon-name-part taxon-name-part-type="genus" reg="Avrainvillea">Avrainvillea</tp:taxon-name-part></tp:taxon-name> cf. <tp:taxon-name><tp:taxon-name-part taxon-name-part-type="genus" reg="Avrainvillea"/><tp:taxon-name-part taxon-name-part-type="species" reg="erecta">erecta</tp:taxon-name-part></tp:taxon-name></named-content>; kingdom: <named-content xmlns:xlink="http://www.w3.org/1999/xlink" content-type="dwc:kingdom" xlink:type="simple"><tp:taxon-name><tp:taxon-name-part taxon-name-part-type="kingdom">Plantae</tp:taxon-name-part></tp:taxon-name></named-content>; phylum: <named-content xmlns:xlink="http://www.w3.org/1999/xlink" content-type="dwc:phylum" xlink:type="simple"><tp:taxon-name><tp:taxon-name-part taxon-name-part-type="phylum">Chlorophyta</tp:taxon-name-part></tp:taxon-name></named-content>; class: <named-content xmlns:xlink="http://www.w3.org/1999/xlink" content-type="dwc:class" xlink:type="simple"><tp:taxon-name><tp:taxon-name-part taxon-name-part-type="class">Ulvophyceae</tp:taxon-name-part></tp:taxon-name></named-content>; order: <named-content xmlns:xlink="http://www.w3.org/1999/xlink" content-type="dwc:order" xlink:type="simple"><tp:taxon-name><tp:taxon-name-part taxon-name-part-type="order">Bryopsidales</tp:taxon-name-part></tp:taxon-name></named-content>; family: <named-content xmlns:xlink="http://www.w3.org/1999/xlink" content-type="dwc:family" xlink:type="simple"><tp:taxon-name><tp:taxon-name-part taxon-name-part-type="family">Dichotomosiphonaceae</tp:taxon-name-part></tp:taxon-name></named-content>; genus: <named-content xmlns:xlink="http://www.w3.org/1999/xlink" content-type="dwc:genus" xlink:type="simple"><tp:taxon-name><tp:taxon-name-part taxon-name-part-type="genus">Avrainvillea</tp:taxon-name-part></tp:taxon-name></named-content>; specificEpithet: <named-content xmlns:xlink="http://www.w3.org/1999/xlink" content-type="dwc:specificEpithet" xlink:type="simple"><tp:taxon-name><tp:taxon-name-part taxon-name-part-type="genus" reg="Avrainvillea"/><tp:taxon-name-part taxon-name-part-type="species" reg="erecta">erecta</tp:taxon-name-part></tp:taxon-name></named-content>; scientificNameAuthorship: <named-content xmlns:xlink="http://www.w3.org/1999/xlink" content-type="dwc:scientificNameAuthorship" xlink:type="simple">(Berkeley) A. Gepp &amp; E.S. Gepp</named-content>; <bold>Location:</bold> country: <named-content xmlns:xlink="http://www.w3.org/1999/xlink" content-type="dwc:country" xlink:type="simple">USA</named-content>; municipality: <named-content xmlns:xlink="http://www.w3.org/1999/xlink" content-type="dwc:municipality" xlink:type="simple">Honolulu</named-content>; locality: <named-content xmlns:xlink="http://www.w3.org/1999/xlink" content-type="dwc:locality" xlink:type="simple">Mālama Bay, seaward of Ke‘ehi Lagoon</named-content>; minimumDepthInMeters: <named-content xmlns:xlink="http://www.w3.org/1999/xlink" content-type="dwc:minimumDepthInMeters" xlink:type="simple">25</named-content>; maximumDepthInMeters: <named-content xmlns:xlink="http://www.w3.org/1999/xlink" content-type="dwc:maximumDepthInMeters" xlink:type="simple">40</named-content>; decimalLatitude: <named-content xmlns:xlink="http://www.w3.org/1999/xlink" content-type="dwc:decimalLatitude" xlink:type="simple">21.29</named-content>; decimalLongitude: <named-content xmlns:xlink="http://www.w3.org/1999/xlink" content-type="dwc:decimalLongitude" xlink:type="simple">157.9205</named-content>; georeferenceProtocol: <named-content xmlns:xlink="http://www.w3.org/1999/xlink" content-type="dwc:georeferenceProtocol" xlink:type="simple">GPS</named-content>; <bold>Identification:</bold> identifiedBy: <named-content xmlns:xlink="http://www.w3.org/1999/xlink" content-type="dwc:identifiedBy" xlink:type="simple">Rachael M. Wade</named-content>; dateIdentified: <named-content xmlns:xlink="http://www.w3.org/1999/xlink" content-type="dwc:dateIdentified" xlink:type="simple">May-2017</named-content>; identificationReferences: <named-content xmlns:xlink="http://www.w3.org/1999/xlink" content-type="dwc:identificationReferences" xlink:type="simple">Olsen-Stojkovich 1985</named-content>; <bold>Event:</bold> eventDate: <named-content xmlns:xlink="http://www.w3.org/1999/xlink" content-type="dwc:eventDate" xlink:type="simple">Apr-22-2017</named-content>; <bold>Record Level:</bold> language: <named-content xmlns:xlink="http://www.w3.org/1999/xlink" content-type="dwc:language" xlink:type="simple">en</named-content>; basisOfRecord: <named-content xmlns:xlink="http://www.w3.org/1999/xlink" content-type="dwc:basisOfRecord" xlink:type="simple">PreservedSpecimen</named-content></p></list-item><list-item><p><bold>Type status:</bold> <named-content xmlns:xlink="http://www.w3.org/1999/xlink" content-type="dwc:typeStatus" xlink:type="simple">Other material</named-content>. <bold>Occurrence:</bold> catalogNumber: <named-content xmlns:xlink="http://www.w3.org/1999/xlink" content-type="dwc:catalogNumber" xlink:type="simple">BISH768338-9</named-content>; recordedBy: <named-content xmlns:xlink="http://www.w3.org/1999/xlink" content-type="dwc:recordedBy" xlink:type="simple">Kimberly Peyton, Kevin Foster, Paul Murakawa</named-content>; individualCount: <named-content xmlns:xlink="http://www.w3.org/1999/xlink" content-type="dwc:individualCount" xlink:type="simple">2</named-content>; otherCatalogNumbers: <named-content xmlns:xlink="http://www.w3.org/1999/xlink" content-type="dwc:otherCatalogNumbers" xlink:type="simple">ARS09436-7</named-content>; associatedSequences: <named-content xmlns:xlink="http://www.w3.org/1999/xlink" content-type="dwc:associatedSequences" xlink:type="simple">MF969093-6</named-content>; <bold>Taxon:</bold> scientificName: <named-content xmlns:xlink="http://www.w3.org/1999/xlink" content-type="dwc:scientificName" xlink:type="simple"><tp:taxon-name><tp:taxon-name-part taxon-name-part-type="genus" reg="Avrainvillea">Avrainvillea</tp:taxon-name-part></tp:taxon-name> cf. <tp:taxon-name><tp:taxon-name-part taxon-name-part-type="genus" reg="Avrainvillea"/><tp:taxon-name-part taxon-name-part-type="species" reg="erecta">erecta</tp:taxon-name-part></tp:taxon-name></named-content>; kingdom: <named-content xmlns:xlink="http://www.w3.org/1999/xlink" content-type="dwc:kingdom" xlink:type="simple"><tp:taxon-name><tp:taxon-name-part taxon-name-part-type="kingdom">Plantae</tp:taxon-name-part></tp:taxon-name></named-content>; phylum: <named-content xmlns:xlink="http://www.w3.org/1999/xlink" content-type="dwc:phylum" xlink:type="simple"><tp:taxon-name><tp:taxon-name-part taxon-name-part-type="phylum">Chlorophyta</tp:taxon-name-part></tp:taxon-name></named-content>; class: <named-content xmlns:xlink="http://www.w3.org/1999/xlink" content-type="dwc:class" xlink:type="simple"><tp:taxon-name><tp:taxon-name-part taxon-name-part-type="class">Ulvophyceae</tp:taxon-name-part></tp:taxon-name></named-content>; order: <named-content xmlns:xlink="http://www.w3.org/1999/xlink" content-type="dwc:order" xlink:type="simple"><tp:taxon-name><tp:taxon-name-part taxon-name-part-type="order">Bryopsidales</tp:taxon-name-part></tp:taxon-name></named-content>; family: <named-content xmlns:xlink="http://www.w3.org/1999/xlink" content-type="dwc:family" xlink:type="simple"><tp:taxon-name><tp:taxon-name-part taxon-name-part-type="family">Dichotomosiphonaceae</tp:taxon-name-part></tp:taxon-name></named-content>; genus: <named-content xmlns:xlink="http://www.w3.org/1999/xlink" content-type="dwc:genus" xlink:type="simple"><tp:taxon-name><tp:taxon-name-part taxon-name-part-type="genus">Avrainvillea</tp:taxon-name-part></tp:taxon-name></named-content>; specificEpithet: <named-content xmlns:xlink="http://www.w3.org/1999/xlink" content-type="dwc:specificEpithet" xlink:type="simple"><tp:taxon-name><tp:taxon-name-part taxon-name-part-type="genus" reg="Avrainvillea"/><tp:taxon-name-part taxon-name-part-type="species" reg="erecta">erecta</tp:taxon-name-part></tp:taxon-name></named-content>; scientificNameAuthorship: <named-content xmlns:xlink="http://www.w3.org/1999/xlink" content-type="dwc:scientificNameAuthorship" xlink:type="simple">(Berkeley) A. Gepp &amp; E.S. Gepp</named-content>; <bold>Location:</bold> country: <named-content xmlns:xlink="http://www.w3.org/1999/xlink" content-type="dwc:country" xlink:type="simple">USA</named-content>; municipality: <named-content xmlns:xlink="http://www.w3.org/1999/xlink" content-type="dwc:municipality" xlink:type="simple">Honolulu</named-content>; locality: <named-content xmlns:xlink="http://www.w3.org/1999/xlink" content-type="dwc:locality" xlink:type="simple">Mālama Bay, Honolulu Harbor</named-content>; minimumDepthInMeters: <named-content xmlns:xlink="http://www.w3.org/1999/xlink" content-type="dwc:minimumDepthInMeters" xlink:type="simple">12</named-content>; maximumDepthInMeters: <named-content xmlns:xlink="http://www.w3.org/1999/xlink" content-type="dwc:maximumDepthInMeters" xlink:type="simple">15</named-content>; decimalLatitude: <named-content xmlns:xlink="http://www.w3.org/1999/xlink" content-type="dwc:decimalLatitude" xlink:type="simple">21.30</named-content>; decimalLongitude: <named-content xmlns:xlink="http://www.w3.org/1999/xlink" content-type="dwc:decimalLongitude" xlink:type="simple">157.8689</named-content>; georeferenceProtocol: <named-content xmlns:xlink="http://www.w3.org/1999/xlink" content-type="dwc:georeferenceProtocol" xlink:type="simple">GPS</named-content>; <bold>Identification:</bold> identifiedBy: <named-content xmlns:xlink="http://www.w3.org/1999/xlink" content-type="dwc:identifiedBy" xlink:type="simple">Rachael M. Wade</named-content>; dateIdentified: <named-content xmlns:xlink="http://www.w3.org/1999/xlink" content-type="dwc:dateIdentified" xlink:type="simple">Aug-2017</named-content>; identificationReferences: <named-content xmlns:xlink="http://www.w3.org/1999/xlink" content-type="dwc:identificationReferences" xlink:type="simple">Olsen-Stojkovich 1985</named-content>; <bold>Event:</bold> eventDate: <named-content xmlns:xlink="http://www.w3.org/1999/xlink" content-type="dwc:eventDate" xlink:type="simple">Oct-15-2015</named-content>; <bold>Record Level:</bold> language: <named-content xmlns:xlink="http://www.w3.org/1999/xlink" content-type="dwc:language" xlink:type="simple">en</named-content>; basisOfRecord: <named-content xmlns:xlink="http://www.w3.org/1999/xlink" content-type="dwc:basisOfRecord" xlink:type="simple">PreservedSpecimen</named-content></p></list-item><list-item><p><bold>Type status:</bold> <named-content xmlns:xlink="http://www.w3.org/1999/xlink" content-type="dwc:typeStatus" xlink:type="simple">Other material</named-content>. <bold>Occurrence:</bold> associatedSequences: <named-content xmlns:xlink="http://www.w3.org/1999/xlink" content-type="dwc:associatedSequences" xlink:type="simple">MH938452</named-content>; <bold>Taxon:</bold> scientificName: <named-content xmlns:xlink="http://www.w3.org/1999/xlink" content-type="dwc:scientificName" xlink:type="simple"><tp:taxon-name><tp:taxon-name-part taxon-name-part-type="genus" reg="Avrainvillea">Avrainvillea</tp:taxon-name-part> <tp:taxon-name-part taxon-name-part-type="species" reg="erecta">erecta</tp:taxon-name-part></tp:taxon-name></named-content>; acceptedNameUsage: <named-content xmlns:xlink="http://www.w3.org/1999/xlink" content-type="dwc:acceptedNameUsage" xlink:type="simple"><tp:taxon-name><tp:taxon-name-part taxon-name-part-type="genus" reg="Avrainvillea">Avrainvillea</tp:taxon-name-part> <tp:taxon-name-part taxon-name-part-type="species" reg="erecta">erecta</tp:taxon-name-part></tp:taxon-name> Gepp &amp; Gepp 1911</named-content>; originalNameUsage: <named-content xmlns:xlink="http://www.w3.org/1999/xlink" content-type="dwc:originalNameUsage" xlink:type="simple"><tp:taxon-name><tp:taxon-name-part taxon-name-part-type="genus" reg="Chloroplegma">Chloroplegma</tp:taxon-name-part> <tp:taxon-name-part taxon-name-part-type="species" reg="papuanum">papuanum</tp:taxon-name-part></tp:taxon-name> <tp:taxon-name>Zanaradini</tp:taxon-name> 1878</named-content>; kingdom: <named-content xmlns:xlink="http://www.w3.org/1999/xlink" content-type="dwc:kingdom" xlink:type="simple"><tp:taxon-name><tp:taxon-name-part taxon-name-part-type="kingdom">Plantae</tp:taxon-name-part></tp:taxon-name></named-content>; phylum: <named-content xmlns:xlink="http://www.w3.org/1999/xlink" content-type="dwc:phylum" xlink:type="simple"><tp:taxon-name><tp:taxon-name-part taxon-name-part-type="phylum">Chlorophyta</tp:taxon-name-part></tp:taxon-name></named-content>; class: <named-content xmlns:xlink="http://www.w3.org/1999/xlink" content-type="dwc:class" xlink:type="simple"><tp:taxon-name><tp:taxon-name-part taxon-name-part-type="class">Ulvophyceae</tp:taxon-name-part></tp:taxon-name></named-content>; order: <named-content xmlns:xlink="http://www.w3.org/1999/xlink" content-type="dwc:order" xlink:type="simple"><tp:taxon-name><tp:taxon-name-part taxon-name-part-type="order">Bryopsidales</tp:taxon-name-part></tp:taxon-name></named-content>; family: <named-content xmlns:xlink="http://www.w3.org/1999/xlink" content-type="dwc:family" xlink:type="simple"><tp:taxon-name><tp:taxon-name-part taxon-name-part-type="family">Dichotomosiphonaceae</tp:taxon-name-part></tp:taxon-name></named-content>; genus: <named-content xmlns:xlink="http://www.w3.org/1999/xlink" content-type="dwc:genus" xlink:type="simple"><tp:taxon-name><tp:taxon-name-part taxon-name-part-type="genus">Avrainvillea</tp:taxon-name-part></tp:taxon-name></named-content>; specificEpithet: <named-content xmlns:xlink="http://www.w3.org/1999/xlink" content-type="dwc:specificEpithet" xlink:type="simple"><tp:taxon-name><tp:taxon-name-part taxon-name-part-type="genus" reg="Avrainvillea"/><tp:taxon-name-part taxon-name-part-type="species" reg="erecta">erecta</tp:taxon-name-part></tp:taxon-name></named-content>; taxonomicStatus: <named-content xmlns:xlink="http://www.w3.org/1999/xlink" content-type="dwc:taxonomicStatus" xlink:type="simple">heterotypic synonym</named-content>; <bold>Location:</bold> waterBody: <named-content xmlns:xlink="http://www.w3.org/1999/xlink" content-type="dwc:waterBody" xlink:type="simple">Pacific Ocean</named-content>; country: <named-content xmlns:xlink="http://www.w3.org/1999/xlink" content-type="dwc:country" xlink:type="simple">Indonesia</named-content>; stateProvince: <named-content xmlns:xlink="http://www.w3.org/1999/xlink" content-type="dwc:stateProvince" xlink:type="simple">Papua</named-content>; <bold>Identification:</bold> identifiedBy: <named-content xmlns:xlink="http://www.w3.org/1999/xlink" content-type="dwc:identifiedBy" xlink:type="simple"><tp:taxon-name>Zanardini</tp:taxon-name></named-content>; dateIdentified: <named-content xmlns:xlink="http://www.w3.org/1999/xlink" content-type="dwc:dateIdentified" xlink:type="simple">1878</named-content>; <bold>Event:</bold> year: <named-content xmlns:xlink="http://www.w3.org/1999/xlink" content-type="dwc:year" xlink:type="simple">1872</named-content>; month: <named-content xmlns:xlink="http://www.w3.org/1999/xlink" content-type="dwc:month" xlink:type="simple">May</named-content>; fieldNotes: <named-content xmlns:xlink="http://www.w3.org/1999/xlink" content-type="dwc:fieldNotes" xlink:type="simple">Collected by Odoardo Beccari</named-content>; <bold>Record Level:</bold> institutionID: <named-content xmlns:xlink="http://www.w3.org/1999/xlink" content-type="dwc:institutionID" xlink:type="simple">BM000561613</named-content>; basisOfRecord: <named-content xmlns:xlink="http://www.w3.org/1999/xlink" content-type="dwc:basisOfRecord" xlink:type="simple">PreservedSpecimen</named-content></p></list-item></list></tp:treatment-sec><tp:treatment-sec sec-type="Description"><title>Description</title><sec sec-type="In situ observations"><title>In situ observations</title><p>During the 2014 seagrass community survey, the newly discovered <italic><tp:taxon-name><tp:taxon-name-part taxon-name-part-type="genus" reg="Avrainvillea">Avrainvillea</tp:taxon-name-part></tp:taxon-name></italic> sp. was observed at six of 16 survey sites in the Honolulu Harbor entrance channel from 12-15m depths (four "Control Sites", two "Impact Sites"; Suppl. material <xref ref-type="supplementary-material" rid="S3803944">1</xref>). The two morphologies (blade-like versus assemblage of loose siphons) differed in their exposure to water flow – individuals with a completely formed blade were often elevated and fully exposed to water motion, while individuals with a loose assemblage of siphons were in depressions or divots and therefore protected (K. Peyton, unpublished data). This water motion effect was also supported by informal experimentation: in water tables without water flow, blades were observed to unweave and become loose assemblages while specimens with water flow maintained the blade morphology (K. Peyton, unpublished data).</p><p>In 2017, the newly recorded <italic><tp:taxon-name><tp:taxon-name-part taxon-name-part-type="genus" reg="Avrainvillea">Avrainvillea</tp:taxon-name-part></tp:taxon-name></italic> sp. was observed as single individuals or in patches with 10-20 individuals per m<sup>2</sup> (estimated visually) in areas with deep sand (Fig. <xref ref-type="fig" rid="F3806361">2</xref><xref ref-type="fig" rid="F3806366">a</xref>, <xref ref-type="fig" rid="F3806367">b</xref>). The dominant vegetation in these sand beds was the seagrass <italic><tp:taxon-name><tp:taxon-name-part taxon-name-part-type="genus" reg="Halophila">Halophila</tp:taxon-name-part> <tp:taxon-name-part taxon-name-part-type="species" reg="decipiens">decipiens</tp:taxon-name-part></tp:taxon-name></italic> Ostenfeld, patches of the macroalga <italic><tp:taxon-name><tp:taxon-name-part taxon-name-part-type="genus" reg="Halimeda">Halimeda</tp:taxon-name-part> <tp:taxon-name-part taxon-name-part-type="species" reg="kanaloana">kanaloana</tp:taxon-name-part></tp:taxon-name></italic> Vroom, and an unidentified <italic><tp:taxon-name><tp:taxon-name-part taxon-name-part-type="genus" reg="Udotea">Udotea</tp:taxon-name-part></tp:taxon-name></italic> sp. Several individuals were observed with feeding scars (large bite marks), giving some thalli a U-shaped appearance. The holdfasts of larger, more mature individuals protruded from the sediment by approximately 1-5 cm, creating a conical mound at the base of the alga. Individuals were generally clean and not heavily epiphytized. The two morphologies at this location experienced very little water motion due to attenuation of wave motion with depth, and therefore were most likely the result of differences in age. The individuals with spherical assemblages of loose siphons were consistently much smaller in thallus size than the well-formed blade morphology.</p></sec><sec sec-type="Morphological characterization"><title>Morphological characterization</title><p>The specimens were olive-green upon collection and dried to a darker green with fulvous, or tawny, coloration (Fig. <xref ref-type="fig" rid="F3806361">2</xref><xref ref-type="fig" rid="F3806368">c</xref>, <xref ref-type="fig" rid="F3806369">d</xref>). Specimens were categorized as mature adults (BISH768278), immature adults (BISH768279-80) or juveniles (BISH768281-3). Adult individuals, both mature and immature, ranged in overall length from 6.7-15.8 cm; frond length ranged from 3.6-10.8 cm. Each adult thallus was distinctly differentiated into a holdfast, stipe, and blade. The rhizomatous holdfasts comprised up to 46% of the total thallus length. The thin stipes of adult individuals supported a lightly zonate and reniform to sub-reniform blade; margins appeared to be composed of loose aggregates of siphons, but not necessarily lacerate. Individuals that appeared to be juveniles consisted only of a holdfast and a spherical assemblage of loose siphons, which appeared to be in the beginning stages of forming a blade. Siphons throughout the specimens (e.g. margin, blade, stipe, and holdfast) were mostly cylindrical to slightly torulose and measured in width 11.1-(25.4-59.1)-93.1 µm with acute and deep constrictions above the dichotomies (Fig. <xref ref-type="fig" rid="F3806361">2</xref><xref ref-type="fig" rid="F3806370">e</xref>). Constrictions were also common below the dichotomy, except in the holdfast siphons. Apices were primarily rounded, but also rarely blunt or sub-clavate. Siphons appeared olive green, transparent, or fulvus, which was attributed to overall siphon color and/or chloroplast pigmentation. These characters and measurements suggest affinity with the description of <italic><tp:taxon-name><tp:taxon-name-part taxon-name-part-type="genus" reg="Avrainvillea">Avrainvillea</tp:taxon-name-part> <tp:taxon-name-part taxon-name-part-type="species" reg="erecta">erecta</tp:taxon-name-part></tp:taxon-name></italic> (Berkeley) A. Gepp &amp; E.S. Gepp and their further morphological characterization by <xref ref-type="bibr" rid="B3803729">Olsen-Stojkovich (1985)</xref>.</p></sec><sec sec-type="Molecular assessment"><title>Molecular assessment</title><p>The majority of examined specimens were sequenced for both <italic>rbc</italic>L and <italic>tuf</italic>A, however, molecular characterization of historical material was only successful for <italic>rbc</italic>L for one of the heterotypic synonym type specimens - <italic><tp:taxon-name><tp:taxon-name-part taxon-name-part-type="genus" reg="Chloroplegma">Chloroplegma</tp:taxon-name-part> <tp:taxon-name-part taxon-name-part-type="species" reg="papuanum">papuanum</tp:taxon-name-part></tp:taxon-name></italic> BM000561613. The concatenated alignment of the two gene regions yielded a dataset of 1,360 bp. Both the Maximum Likelihood and Bayesian inference phylogenetic reconstructions strongly supported that the newly recorded <italic><tp:taxon-name><tp:taxon-name-part taxon-name-part-type="genus" reg="Avrainvillea">Avrainvillea</tp:taxon-name-part></tp:taxon-name></italic> species, <tp:taxon-name><tp:taxon-name-part taxon-name-part-type="genus" reg="Avrainvillea">A.</tp:taxon-name-part> <tp:taxon-name-part taxon-name-part-type="uncertainty-rank">cf.</tp:taxon-name-part> <tp:taxon-name-part taxon-name-part-type="species" reg="erecta">erecta</tp:taxon-name-part></tp:taxon-name>, was clearly distinct from Hawai‘i specimens identified as “<italic><tp:taxon-name><tp:taxon-name-part taxon-name-part-type="genus" reg="Avrainvillea">A.</tp:taxon-name-part> <tp:taxon-name-part taxon-name-part-type="species" reg="amadelpha">amadelpha</tp:taxon-name-part></tp:taxon-name></italic>” (<xref ref-type="bibr" rid="B3803394">Brostoff 1989</xref>); these newly sequenced specimens belong to the “<tp:taxon-name><tp:taxon-name-part taxon-name-part-type="genus" reg="Avrainvillea"/><tp:taxon-name-part taxon-name-part-type="species" reg="obscura">obscura</tp:taxon-name-part></tp:taxon-name>” group while “<italic><tp:taxon-name><tp:taxon-name-part taxon-name-part-type="genus" reg="Avrainvillea">A.</tp:taxon-name-part> <tp:taxon-name-part taxon-name-part-type="species" reg="amadelpha">amadelpha</tp:taxon-name-part></tp:taxon-name></italic>” clusters within the “longicaulis” group (<xref ref-type="bibr" rid="B3803729">Olsen-Stojkovich 1985</xref>) (Fig. <xref ref-type="fig" rid="F3803973">3</xref>). These analyses also support the monophyletic grouping of sequences from the newly sequenced specimens and those morphologically identified as <tp:taxon-name><tp:taxon-name-part taxon-name-part-type="genus" reg="Avrainvillea">A.</tp:taxon-name-part> <tp:taxon-name-part taxon-name-part-type="uncertainty-rank">cf.</tp:taxon-name-part> <tp:taxon-name-part taxon-name-part-type="species" reg="erecta">erecta</tp:taxon-name-part></tp:taxon-name> (Berkeley) A. Gepp &amp; E. S. Gepp from Japan and Micronesia. Although they exhibited two different morphs (loose siphons or blade), all specimens from the two Hawai‘i populations had identical DNA sequences.</p></sec></tp:treatment-sec><tp:treatment-sec><!--Section generated to contain objects referenced in tp:taxon-treatment.--><supplementary-material xmlns:xlink="http://www.w3.org/1999/xlink" id="S3803944" orientation="portrait" position="float" xlink:type="simple"><label>Supplementary material 1</label><caption><p><italic><tp:taxon-name><tp:taxon-name-part taxon-name-part-type="genus" reg="Avrainvillea">Avrainvillea</tp:taxon-name-part></tp:taxon-name></italic> sp. records and site information for the 2014 seagrass survey in Honolulu Harbor.<ext-link ext-link-type="uri" xlink:href="https://doi.org/10.3897/BDJ.6.e21617.suppl1" xlink:type="simple"/></p></caption><p>Data type: Occurrences</p><p>File: oo_233630.xlsx</p><media xlink:href="bdj-06-e21617-s001.xlsx" mimetype="Microsoft Excel Document" mime-subtype="xlsx" position="float" orientation="portrait" xlink:type="simple"/><attrib specific-use="authors">Peyton KA, Foster, K</attrib></supplementary-material><fig-group id="F3806361" position="float" orientation="portrait"><caption><p>A-E: <tp:taxon-name><tp:taxon-name-part taxon-name-part-type="genus" reg="Avrainvillea">Avrainvillea</tp:taxon-name-part> <tp:taxon-name-part taxon-name-part-type="uncertainty-rank">cf.</tp:taxon-name-part> <tp:taxon-name-part taxon-name-part-type="species" reg="erecta">erecta</tp:taxon-name-part></tp:taxon-name> habit and diagnostic features from O‘ahu in the Main Hawaiian Islands; F: <italic><tp:taxon-name><tp:taxon-name-part taxon-name-part-type="genus" reg="Chloroplegma">Chloroplegma</tp:taxon-name-part> <tp:taxon-name-part taxon-name-part-type="species" reg="papuanum">papuanum</tp:taxon-name-part></tp:taxon-name></italic>.</p></caption><fig id="F3806366" position="float" orientation="portrait"><object-id xmlns:xlink="http://www.w3.org/1999/xlink" xlink:type="simple">10.3897/BDJ.6.e21617.figure2a</object-id><label>Figure 2a.</label><caption><p>indicated by circle) within a dense bed of other siphonous autotrophs.</p></caption><graphic xmlns:xlink="http://www.w3.org/1999/xlink" xlink:href="bdj-06-e21617-g002_a.jpg" xlink:type="simple" position="float" orientation="portrait" id="oo_160574.jpg"/></fig><fig id="F3806367" position="float" orientation="portrait"><object-id xmlns:xlink="http://www.w3.org/1999/xlink" xlink:type="simple">10.3897/BDJ.6.e21617.figure2b</object-id><label>Figure 2b.</label><caption><p>(indicated by arrow) amongst other psammophytic macroalgae, including the green algae <italic><tp:taxon-name><tp:taxon-name-part taxon-name-part-type="genus" reg="Udotea">Udotea</tp:taxon-name-part></tp:taxon-name></italic> sp. and <italic><tp:taxon-name><tp:taxon-name-part taxon-name-part-type="genus" reg="Halimeda">Halimeda</tp:taxon-name-part> <tp:taxon-name-part taxon-name-part-type="species" reg="kanaloana">kanaloana.</tp:taxon-name-part></tp:taxon-name></italic></p></caption><graphic xmlns:xlink="http://www.w3.org/1999/xlink" xlink:href="bdj-06-e21617-g002_b.jpg" xlink:type="simple" position="float" orientation="portrait" id="oo_160575.jpg"/></fig><fig id="F3806368" position="float" orientation="portrait"><object-id xmlns:xlink="http://www.w3.org/1999/xlink" xlink:type="simple">10.3897/BDJ.6.e21617.figure2c</object-id><label>Figure 2c.</label><caption><p>Fresh specimen of (BISH768278) exhibiting the slightly eroded margin of loose siphons, sub-reniform blade, and well-developed holdfast. Scale = 2 cm.</p></caption><graphic xmlns:xlink="http://www.w3.org/1999/xlink" xlink:href="bdj-06-e21617-g002_c.png" xlink:type="simple" position="float" orientation="portrait" id="oo_232615.png"/></fig><fig id="F3806369" position="float" orientation="portrait"><object-id xmlns:xlink="http://www.w3.org/1999/xlink" xlink:type="simple">10.3897/BDJ.6.e21617.figure2d</object-id><label>Figure 2d.</label><caption><p>Dried specimen of (BISH768278) exhibiting the fulvous coloration and light radial zonation. Scale = 2 cm.</p></caption><graphic xmlns:xlink="http://www.w3.org/1999/xlink" xlink:href="bdj-06-e21617-g002_d.png" xlink:type="simple" position="float" orientation="portrait" id="oo_232616.png"/></fig><fig id="F3806370" position="float" orientation="portrait"><object-id xmlns:xlink="http://www.w3.org/1999/xlink" xlink:type="simple">10.3897/BDJ.6.e21617.figure2e</object-id><label>Figure 2e.</label><caption><p>Siphons showing cylindrical to slightly torulose shape, acute constriction above the dichotomy (arrow), and fulvous coloration, particularly towards the apices. Scale = 100 micrometers.</p></caption><graphic xmlns:xlink="http://www.w3.org/1999/xlink" xlink:href="bdj-06-e21617-g002_e.png" xlink:type="simple" position="float" orientation="portrait" id="oo_232861.png"/></fig><fig id="F3806371" position="float" orientation="portrait"><object-id xmlns:xlink="http://www.w3.org/1999/xlink" xlink:type="simple">10.3897/BDJ.6.e21617.figure2f</object-id><label>Figure 2f.</label><caption><p>Press of the <italic><tp:taxon-name><tp:taxon-name-part taxon-name-part-type="genus" reg="Chloroplegma">Chloroplegma</tp:taxon-name-part> <tp:taxon-name-part taxon-name-part-type="species" reg="papuanum">papuanum</tp:taxon-name-part></tp:taxon-name></italic> type specimen (BM000561613), a heterotypic synonym of <italic><tp:taxon-name><tp:taxon-name-part taxon-name-part-type="genus" reg="Avrainvillea">Avrainvillea</tp:taxon-name-part> <tp:taxon-name-part taxon-name-part-type="species" reg="erecta">erecta</tp:taxon-name-part></tp:taxon-name></italic>. Scale = 2 cm.</p></caption><graphic xmlns:xlink="http://www.w3.org/1999/xlink" xlink:href="bdj-06-e21617-g002_f.png" xlink:type="simple" position="float" orientation="portrait" id="oo_233495.png"/></fig></fig-group><fig id="F3806366" position="float" orientation="portrait"><object-id xmlns:xlink="http://www.w3.org/1999/xlink" xlink:type="simple">10.3897/BDJ.6.e21617.figure2a</object-id><label>Figure 2a.</label><caption><p>indicated by circle) within a dense bed of other siphonous autotrophs.</p></caption><graphic xmlns:xlink="http://www.w3.org/1999/xlink" xlink:href="bdj-06-e21617-g002_a.jpg" xlink:type="simple" position="float" orientation="portrait" id="oo_160574.jpg"/></fig><fig id="F3806367" position="float" orientation="portrait"><object-id xmlns:xlink="http://www.w3.org/1999/xlink" xlink:type="simple">10.3897/BDJ.6.e21617.figure2b</object-id><label>Figure 2b.</label><caption><p>(indicated by arrow) amongst other psammophytic macroalgae, including the green algae <italic><tp:taxon-name><tp:taxon-name-part taxon-name-part-type="genus" reg="Udotea">Udotea</tp:taxon-name-part></tp:taxon-name></italic> sp. and <italic><tp:taxon-name><tp:taxon-name-part taxon-name-part-type="genus" reg="Halimeda">Halimeda</tp:taxon-name-part> <tp:taxon-name-part taxon-name-part-type="species" reg="kanaloana">kanaloana.</tp:taxon-name-part></tp:taxon-name></italic></p></caption><graphic xmlns:xlink="http://www.w3.org/1999/xlink" xlink:href="bdj-06-e21617-g002_b.jpg" xlink:type="simple" position="float" orientation="portrait" id="oo_160575.jpg"/></fig><fig id="F3806368" position="float" orientation="portrait"><object-id xmlns:xlink="http://www.w3.org/1999/xlink" xlink:type="simple">10.3897/BDJ.6.e21617.figure2c</object-id><label>Figure 2c.</label><caption><p>Fresh specimen of (BISH768278) exhibiting the slightly eroded margin of loose siphons, sub-reniform blade, and well-developed holdfast. Scale = 2 cm.</p></caption><graphic xmlns:xlink="http://www.w3.org/1999/xlink" xlink:href="bdj-06-e21617-g002_c.png" xlink:type="simple" position="float" orientation="portrait" id="oo_232615.png"/></fig><fig id="F3806369" position="float" orientation="portrait"><object-id xmlns:xlink="http://www.w3.org/1999/xlink" xlink:type="simple">10.3897/BDJ.6.e21617.figure2d</object-id><label>Figure 2d.</label><caption><p>Dried specimen of (BISH768278) exhibiting the fulvous coloration and light radial zonation. Scale = 2 cm.</p></caption><graphic xmlns:xlink="http://www.w3.org/1999/xlink" xlink:href="bdj-06-e21617-g002_d.png" xlink:type="simple" position="float" orientation="portrait" id="oo_232616.png"/></fig><fig id="F3806370" position="float" orientation="portrait"><object-id xmlns:xlink="http://www.w3.org/1999/xlink" xlink:type="simple">10.3897/BDJ.6.e21617.figure2e</object-id><label>Figure 2e.</label><caption><p>Siphons showing cylindrical to slightly torulose shape, acute constriction above the dichotomy (arrow), and fulvous coloration, particularly towards the apices. Scale = 100 micrometers.</p></caption><graphic xmlns:xlink="http://www.w3.org/1999/xlink" xlink:href="bdj-06-e21617-g002_e.png" xlink:type="simple" position="float" orientation="portrait" id="oo_232861.png"/></fig><fig id="F3803973" position="float" orientation="portrait"><object-id xmlns:xlink="http://www.w3.org/1999/xlink" xlink:type="simple">10.3897/BDJ.6.e21617.figure3</object-id><label>Figure 3.</label><caption><p>Bayesian inferred phylogeny from the <italic>rbc</italic>L and <italic>tuf</italic>A concatenated alignment. The leftmost clade notations specify the two <italic><tp:taxon-name><tp:taxon-name-part taxon-name-part-type="genus" reg="Avrainvillea">Avrainvillea</tp:taxon-name-part></tp:taxon-name></italic> spp. found in Hawai‘i, the righmost clade notations specify the <italic><tp:taxon-name><tp:taxon-name-part taxon-name-part-type="genus" reg="Avrainvillea">Avrainvillea</tp:taxon-name-part></tp:taxon-name></italic> groups described by <xref ref-type="bibr" rid="B3803729">Olsen-Stojkovich 1985</xref>. Scale bar = substitutions per site. Nodal support values represent Maximum Likelihood bootstrap values and Bayesian inference posterior probabilities, respectively.</p></caption><graphic xmlns:xlink="http://www.w3.org/1999/xlink" xlink:href="bdj-06-e21617-g003.png" position="float" id="oo_232817.png" orientation="portrait" xlink:type="simple"/></fig></tp:treatment-sec><ref-list><ref id="B3803729"><element-citation xmlns:xlink="http://www.w3.org/1999/xlink" publication-type="article" xlink:type="simple"><person-group person-group-type="author"><name name-style="western"><surname>Olsen-Stojkovich</surname><given-names>JL</given-names></name></person-group><year>1985</year><article-title>A systematic study of the genus <italic><tp:taxon-name><tp:taxon-name-part taxon-name-part-type="genus" reg="Avrainvillea">Avrainvillea</tp:taxon-name-part></tp:taxon-name></italic> Decaisne (<tp:taxon-name><tp:taxon-name-part taxon-name-part-type="phylum">Chlorophyta</tp:taxon-name-part></tp:taxon-name>, <tp:taxon-name><tp:taxon-name-part taxon-name-part-type="family">Udoteaceae</tp:taxon-name-part></tp:taxon-name>)</article-title><source>Nova Hedwigia</source><volume>41</volume><fpage>1</fpage><lpage>68</lpage></element-citation></ref><ref id="B3803394"><element-citation xmlns:xlink="http://www.w3.org/1999/xlink" publication-type="article" xlink:type="simple"><person-group person-group-type="author"><name name-style="western"><surname>Brostoff</surname><given-names>W. N.</given-names></name></person-group><year>1989</year><article-title><italic><tp:taxon-name><tp:taxon-name-part taxon-name-part-type="genus" reg="Avrainvillea">Avrainvillea</tp:taxon-name-part> <tp:taxon-name-part taxon-name-part-type="species" reg="amadelpha">amadelpha</tp:taxon-name-part></tp:taxon-name></italic> (<tp:taxon-name><tp:taxon-name-part taxon-name-part-type="order">Codiales</tp:taxon-name-part></tp:taxon-name>, <tp:taxon-name><tp:taxon-name-part taxon-name-part-type="phylum">Chlorophyta</tp:taxon-name-part></tp:taxon-name>) from O‘ahu, Hawai‘i.</article-title><source>Pacific Science</source><volume>43</volume><fpage>166</fpage><lpage>169</lpage></element-citation></ref></ref-list></tp:taxon-treatment>
